# Supplementary material for: Different clinical course of BPPV according to the medical conditions
Source: Sci Rep. 2024 Jun 5;14:12941. doi: 10.1038/s41598-024-63882-3 (PMC11153214; doi:10.1038/s41598-024-63882-3)
Supplement: Supplementary file 1 — Supplementary Information. [file 41598_2024_63882_MOESM1_ESM.xlsx]

## Sheet: Sheet1
Group	subject no.	sex	age	HTN	DM	admission	symptom onset	surgery	referral to ENT	admission to symptom onset	surgery to symptom onset	symptom onset to referral	location	affected canal	subtype	number of CRM
1	1	F	85	0	0	2023-04-13	2023-04-30		2023-05-03	17		3	R	LSCC	canalo	1
1	2	M	45	0	0	2023-03-17	2023-03-17		2023-03-20	0		3	R	PSCC		1
1	3	F	81	1	0	2022-11-17	2022-11-17		2022-11-18	0		1	R	LSCC	canalo	1
1	4	F	45	0	0	2022-09-02	2022-09-02		2022-09-05	0		3	R	PSCC		3
1	5	M	48	0	0	2022-05-25	2022-05-25		2022-05-31	0		6	R	PSCC		5
1	6	M	44	0	0	2022-05-23	2022-06-01		2022-06-02	9		1	L	LSCC	cupulo	1
1	7	M	24	0	0	2022-05-15	2022-05-15		2022-05-16	0		1	L	PSCC		2
1	8	F	63	0	0	2022-04-19	2022-04-19		2022-04-20	0		1	R	PSCC		1
1	9	M	60	0	0	2022-03-12	2022-03-12		2022-03-22	0		10	R	LSCC	canalo	1
1	10	M	45	0	0	2021-07-06	2021-07-06		2021-07-08	0		2	L	LSCC	canalo	4
1	11	F	56	0	0	2021-06-29	2021-07-04		2021-07-07	5		3	R	PSCC		1
1	12	F	55	0	0	2020-10-01	2020-10-01		2020-10-05	0		4	R	LSCC	canalo	1
1	13	M	21	0	0	2020-05-11	2020-05-11		2020-05-15	0		4	L	LSCC	cupulo	1
1	14	F	55	0	0	2020-04-18	2020-04-18		2020-04-20	0		2	L	LSCC	canalo	2
1	15	M	72	0	0	2022-05-07	2022-05-08		2022-05-18	1		10	R	PSCC		1
1	16	F	88	1	0	2021-10-25	2021-10-25		2021-10-27	0		2	L	PSCC		1
1	17	F	32	0	0	2020-07-25	2020-07-25		2020-07-30	0		5	L	LPSCC		1
1	18	M	65	0	0	2021-12-22	2022-01-26		2022-01-27	35		1	R	LSCC	canalo	1
1	19	M	71	1	0	2022-04-14	2022-04-15		2022-05-09	1		24	R	LSCC	cupulo	1
1	20	F	75	1	1	2020-04-28	2020-04-28		2020-04-29	0		1	R	PSCC		2
1	21	F	63	0	0	2020-02-09	2020-02-09		2020-02-09	0		0	L	LSCC	cupulo	2
1	22	F	66	0	0	2022-08-14	2022-08-17		2022-08-18	3		1	L	LSCC	cupulo	2
1	23	F	52	0	0	2020-10-15	2020-10-15		2020-10-21	0		6	L	PSCC		1
2	24	M	70	1	1	2023-02-27	2023-03-14	2023-02-28	2023-03-20	15	14	6	L	LSCC	cupulo	1
2	25	M	65	1	0	2022-12-29	2022-12-31	2022-12-30	2023-01-09	2	1	9	L	LSCC	canalo	1
2	26	F	71	1	0	2022-11-27	2022-11-29	2022-11-28	2022-11-30	2	1	1	R	LSCC	canalo	1
2	27	F	57	0	0	2020-10-14	2020-10-15	2020-10-15	2020-10-21	1	0	6	L	PSCC		1
2	28	F	78	0	0	2020-09-23	2020-10-08	2020-10-08	2020-10-10	15	0	2	L	LSCC	canalo	2
2	29	F	73	1	1	2022-10-13	2022-11-01	2022-10-25	2022-11-01	19	7	0	R	PSCC		1
2	30	F	77	1	0	2022-10-23	2022-10-26	2022-10-24	2022-10-28	3	2	2	L	PSCC		1
2	31	M	78	1	0	2022-05-15	2022-05-18	2022-05-16	2022-05-25	3	2	7	R	LSCC	canalo	2
2	32	M	35	1	0	2022-06-02	2022-06-05	2022-06-05	2022-06-07	3	0	2		ASCC		1
2	33	F	69	1	1	2023-02-12	2023-02-13	2023-02-13	2023-02-14	1	0	1	R	LSCC	cupulo	1
2	34	F	71	0	0	2023-01-02	2023-01-14	2023-01-03	2023-01-16	12	11	2	R	L	canalo	1
2	35	M	73	0	0	2020-11-03	2020-11-16	2020-11-05	2020-11-17	13	11	1	L	PSCC		1
2	36	F	73	1	0	2021-08-29	2021-09-22	2021-08-31	2021-09-28	24	22	6	L	PSCC		1
2	37	F	68	0	1	2021-02-21	2021-02-24	2021-02-23	2021-03-02	3	1	6	R	LSCC	cupulo	1
2	38	M	81	0	0	2020-03-03	2020-03-05	2020-03-05	2020-03-09	2	0	4	L	LSCC	cupulo	1
2	39	F	83	1	0	2021-09-05	2021-09-13	2021-09-07	2021-09-16	8	6	3	R	LSCC	cupulo	1
2	40	F	72	1	0	2020-11-16	2020-11-21	2020-11-18	2020-11-23	5	3	2	R	LSCC	canalo	1
2	41	M	75	0	1	2019-10-15	2020-01-16	2020-01-02	2020-01-31	93	14	15	L	PSCC		2
2	42	F	70	0	0	2021-11-30	2021-12-07	2021-12-02	2021-12-09	7	5	2	L	PSCC		2
2	43	M	66	1	0	2022-06-28	2022-07-08	2022-06-30	2022-07-18	10	8	10	L	LSCC	canalo	2
2	44	F	67	1	0	2022-09-06	2022-09-13	2022-09-08	2022-09-20	7	5	7	L	PSCC		3
2	45	F	60	0	0	2020-10-11	2020-10-20	2020-10-13	2020-10-21	9	7	1	L	LSCC	canalo	3
2	46	M	66	1	1	2022-05-18	2022-05-19	2022-05-19	2022-05-23	1	0	4	R	LSCC	cupulo	2
2	47	M	72	0	0	2022-11-29	2022-12-07	2022-11-30	2022-12-08	8	7	1	L	LSCC	canalo	1
2	48	F	64	1	0	2022-11-06	2022-11-20	2022-11-08	2022-11-21	14	12	1	R	PSCC		1
3	49	F	73	1	1	2023-02-06	2023-02-08		2023-02-22	2		14	R	PSCC		1
3	50	M	84	1	1	2022-08-16	2022-09-10		2022-09-13	25		3	R	PSCC		1
3	51	F	87	1	1	2022-03-06	2022-08-13		2022-08-18	160		5	R	PSCC		3
3	52	F	75	1	1	2022-04-28	2022-05-07		2022-05-17	9		10	R	PSCC		1
3	53	F	14	0	0	2022-02-09	2022-02-13		2022-02-16	4		3	L	PSCC		2
3	54	F	54	0	0	2021-11-19	2021-12-18		2021-12-21	29		3	L	LSCC	canalo	2
3	55	M	68	0	0	2021-10-14	2021-12-09		2021-12-10	56		1	L	LSCC	canalo	1
3	56	F	84	0	1	2021-11-09	2021-11-11		2021-11-11	2		0	L	LSCC	cupulo	3
3	57	F	14	0	0	2021-09-29	2021-10-05		2021-10-08	6		3	L	PSCC		1
3	58	F	75	1	0	2021-07-26	2021-08-06		2021-08-06	11		0	L	PSCC		1
3	59	F	56	0	1	2021-06-01	2021-06-26		2021-06-26	25		0	L	PSCC		1
3	60	M	65	0	0	2020-08-30	2020-09-13		2020-09-14	14		1	L	PSCC		1
3	61	M	82	0	0	2020-02-04	2020-07-19		2020-07-24	166		5	L	PSCC		2
3	62	F	53	0	0	2020-06-15	2020-06-17		2020-06-17	2		0	L	LSCC	canalo	1
3	63	F	83	0	1	2020-04-03	2020-04-07		2020-04-08	4		1	L	LSCC	cupulo	1
3	64	M	74	1	1	2020-03-05	2020-03-08		2020-03-09	3		1	R	PSCC		1
3	65	F	82	1	0	2020-01-06	2020-01-07		2020-01-07	1		0	R	PSCC		1
3	66	F	64	0	1	2021-01-12	2021-01-13		2021-01-13	1		0	L	PSCC		1
3	67	F	85	1	1	2023-02-15	2023-02-16		2023-02-16	1		0	R	PSCC		1
3	68	F	73	0	0	2022-05-08	2022-05-10		2022-05-11	2		1	R	PSCC		1
3	69	F	81	1	1	2022-10-01	2022-10-02		2022-10-03	1		1	R	PSCC		1
3	70	F	80	0	0	2020-12-24	2021-01-05		2021-01-12	12		7	L	LSCC	canalo	1
3	71	F	58	0	0	2020-07-01	2020-07-02		2020-07-03	1		1	L	LSCC	cupulo	1
3	72	F	37	1	1	2022-12-05	2022-12-07		2022-12-07	2		0	L	PSCC		1
3	73	M	68	0	0	2020-12-05	2020-12-09		2020-12-09	4		0	R	LSCC	cupulo	1
3	74	M	74	0	0	2020-06-21	2020-06-23		2020-06-23	2		0	R	LSCC	canalo	1
3	75	F	71	1	1	2021-06-08	2021-06-14		2021-06-14	6		0	R	LSCC	cupulo	1
3	76	M	70	1	1	2020-05-31	2020-06-01		2020-06-01	1		0	R	LSCC	cupulo	1
3	77	M	55	1	1	2022-04-06	2022-04-22		2022-04-25	16		3	R	LSCC	cupulo	1
3	78	M	67	1	0	2022-11-11	2022-11-20		2022-11-21	9		1		ASCC		1
3	79	F	89	1	0	2020-10-07	2020-10-14		2020-10-19	7		5	L	PSCC		2
3	80	F	76	0	0	2020-09-01	2020-10-04		2020-10-05	33		1	L	LSCC	canalo	2
3	81	M	76	0	0	2020-10-12	2020-10-31		2020-11-02	19		2	L	LSCC	canalo	2
3	82	M	63	0	0	2021-09-18	2021-10-02		2021-10-05	14		3	L	PSCC		4
3	83	M	35	0	0	2020-11-08	2020-12-24		2020-12-24	46		0	R	PSCC		1
3	84	M	73	0	0	2020-12-15	2021-01-03		2021-01-06	19		3	R	PSCC		1
3	85	M	75	0	0	2020-12-19	2021-01-12		2021-01-13	24		1	R	LSCC	cupulo	1
3	86	M	60	1	1	2022-12-28	2022-12-29		2022-12-29	1		0	R	PSCC		2
3	87	F	66	1	0	2020-10-27	2020-11-18		2020-11-19	22		1	L	LSCC	canalo	1
3	88	F	65	0	0	2021-11-07	2021-11-09		2021-11-09	2		0	L	PSCC		4
3	89	F	86	1	0	2021-01-14	2021-01-22		2021-01-25	8		3	L	LSCC	canalo	1
3	90	F	86	1	0	2020-01-12	2020-02-29		2020-03-03	48		3	R	PSCC		1
3	91	F	84	0	0	2020-12-16	2021-01-26		2021-01-27	41		1	R	PSCC		1
